# Supplementary material for: Collagen-Sealed Polyester Vascular Prostheses Functionalized by Polycatecholamine Coatings
Source: Int J Mol Sci. 2022 Aug 19;23(16):9369. doi: 10.3390/ijms23169369 (PMC9409057; doi:10.3390/ijms23169369)
Supplement: Supplementary file 1 [file ijms-23-09369-s001.zip]

Archive with 1 entries (1 files):
- ijms-1840860-supplementary.pdf
